# Supplementary material for: Probing Transcriptional Crosstalk between Cryptochromes and Iron-sulfur Cluster Assembly 1 (MagR) in the Magnetoresponse of a Migratory Insect
Source: Int J Mol Sci. 2023 Jul 5;24(13):11101. doi: 10.3390/ijms241311101 (PMC10342043; doi:10.3390/ijms241311101)
Supplement: Supplementary file 1 [file ijms-24-11101-s001.zip]

Archive with 1 entries (1 files):
- ijms-2454938-supplementary.pdf
